# Supplementary material for: Fermentation Products Originated from Bacillus subtilis Promote Hepatic–Intestinal Health in Largemouth Bass, Micropterus salmoides
Source: Biology (Basel). 2025 Jun 2;14(6):646. doi: 10.3390/biology14060646 (PMC12189297; doi:10.3390/biology14060646)
Supplement: Supplementary file 1 [file biology-14-00646-s001.zip]

Archive with 1 entries (1 files):
- biology-3569654-supplementary.pdf
